# Supplementary material for: Functional Evolution of Pseudofabraea citricarpa as an Adaptation to Temperature Change
Source: J Fungi (Basel). 2024 Jan 28;10(2):109. doi: 10.3390/jof10020109 (PMC10890082; doi:10.3390/jof10020109)
Supplement: Supplementary file 1 [file jof-10-00109-s001.zip]

Archive with 3 entries (2 files):
- jof-2770688-supplementary/
- jof-2770688-supplementary/jof-2770688-Supplementary-Figures.pdf
- jof-2770688-supplementary/jof-2770688-supplementary-Tables.xls
