# Supplementary material for: Functional Evolution of Pseudofabraea citricarpa as an Adaptation to Temperature Change
Source: J Fungi (Basel). 2024 Jan 28;10(2):109. doi: 10.3390/jof10020109 (PMC10890082; doi:10.3390/jof10020109)
Supplement: Supplementary file 1 [file jof-10-00109-s001.zip › jof-2770688-supplementary/jof-2770688-supplementary-Tables.xls]

## Sheet: Table S1
SXCG colony diameter (cm)	0d	2d	4d	6d	8d	10d	12d	14d	16d	18d	20d	23d	25d	28d	30d
10℃	0.5	0.6	0.7	1	1.4	1.6	1.9	2.2	2.4	2.7	3	3.4	3.7	4.2	4.6
	0.5	0.5	0.8	1	1.4	1.7	1.9	2.2	2.5	2.8	3	3.4	3.8	4.2	4.6
	0.5	0.5	0.8	1.1	1.5	1.7	1.9	2.3	2.5	2.8	3.1	3.5	3.8	4.1	4.5
average	0.5	0.533333	0.766667	1.03333	1.43333	1.66667	1.9	2.23333	2.46667	2.76667	3.03333	3.43333	3.76667	4.16667	4.56667
stdev	0	0.0471405	0.0471405	0.0471405	0.0471405	0.0471405	2.22045e-16	0.0471405	0.0471405	0.0471405	0.0471405	0.0471405	0.0471405	0.0471405	0.0471405
20℃	0.5	0.6	0.9	1.3	1.6	2	2.2	2.5	3	3.4	4	4.2	4.5	4.9	5.1
	0.5	0.6	0.9	1.3	1.7	2.3	2.3	2.8	3.2	3.5	4.1	4.4	4.7	4.9	5.1
	0.5	0.7	1	1.4	1.8	2.3	2.5	3	3.4	3.7	4.1	4.5	4.8	5	5.2
average	0.5	0.633333	0.933333	1.33333	1.7	2.2	2.33333	2.76667	3.2	3.53333	4.06667	4.36667	4.66667	4.93333	5.13333
stdev	0	0.0471405	0.0471405	0.0471405	0.0816497	0.141421	0.124722	0.20548	0.163299	0.124722	0.0471405	0.124722	0.124722	0.0471405	0.0471405
30℃	0.5	0.5	0.8	1.1	1.5	1.6	2	2.3	2.7	3	3.3	3.7	4.1	4.4	4.9
	0.5	0.5	0.9	1.2	1.4	1.8	2	2.4	2.7	3	3.3	3.7	4.1	4.4	5
	0.5	0.5	0.9	1.2	1.4	1.8	2.3	2.7	2.9	3.2	3.5	3.9	4.3	4.5	5.2
average	0.5	0.5	0.866667	1.16667	1.43333	1.73333	2.1	2.46667	2.76667	3.06667	3.36667	3.76667	4.16667	4.43333	5.03333
stdev	0	0	0.0471405	0.0471405	0.0471405	0.0942809	0.141421	0.169967	0.0942809	0.0942809	0.0942809	0.0942809	0.0942809	0.0471405	0.124722
CQWZ colony diameter (cm)	0d	2d	4d	6d	8d	10d	12d	14d	16d	18d	20d	22d	25d	28d	30d
10℃	0.5	0.6	0.7	1.1	1.4	2	2.2	2.6	3	3.4	3.8	4.4	4.8	5.2	5.9
	0.5	0.5	0.8	1.1	1.6	2	2.4	2.7	3.1	3.5	3.8	4.4	4.9	5.3	5.9
	0.5	0.5	0.9	1.2	1.6	1.8	2.4	2.8	3.1	3.5	3.8	4.5	4.9	5.5	5.9
average	0.5	0.533333	0.8	1.13333	1.53333	1.93333	2.33333	2.7	3.06667	3.46667	3.8	4.43333	4.86667	5.33333	5.9
stdev	0	0.0471405	0.0816497	0.0471405	0.0942809	0.0942809	0.0942809	0.0816497	0.0471405	0.0471405	4.44089e-16	0.0471405	0.0471405	0.124722	8.88178e-16
20℃	0.5	0.5	1	1.5	2	2.5	3.2	3.8	4.4	5	5.5	6.2	6.5	6.7	7.1
	0.5	0.6	1.1	1.6	2.1	2.6	3.2	3.8	4.4	5	5.5	6.2	6.6	6.8	7.1
	0.5	0.6	1.1	1.6	2.1	2.7	3.3	3.8	4.4	5	5.6	6.2	6.6	6.8	7.2
average	0.5	0.566667	1.06667	1.56667	2.06667	2.6	3.23333	3.8	4.4	5	5.53333	6.2	6.56667	6.76667	7.13333
stdev	0	0.0471405	0.0471405	0.0471405	0.0471405	0.0816497	0.0471405	4.44089e-16	0	0	0.0471405	0	0.0471405	0.0471405	0.0471405
30℃	0.5	0.5	1	1.4	2	2.5	2.8	3.2	3.7	4.1	4.7	5.3	5.8	6.4	6.7
	0.5	0.6	1	1.4	2	2.5	2.8	3.2	3.7	4.1	4.7	5.3	5.8	6.4	6.7
	0.5	0.6	1	1.5	1.9	2.6	2.9	3.4	3.8	4.3	4.8	5.4	5.9	6.5	6.8
average	0.5	0.566667	1	1.43333	1.96667	2.53333	2.83333	3.26667	3.73333	4.16667	4.73333	5.33333	5.83333	6.43333	6.73333
stdev	0	0.0471405	0	0.0471405	0.0471405	0.0471405	0.0471405	0.0942809	0.0471405	0.0942809	0.0471405	0.0471405	0.0471405	0.0471405	0.0471405
Relative growth rate (%)	2d	4d	6d	8d	10d	12d	14d	16d	18d	20d	23d	25d	28d	30d
10℃	0±0	4.17±7.22	9.7±0.52	6.98±7.15	16.18±9.64	22.81±6.08	20.88±2.39	24.33±0.58	25.31±0.53	25.30±2.36	29.13±0.49	29.21±0.45	28.05±5.41	29.2±1.65
20℃	1.11±18.35	14.44±6.76	17.58±4.79	21.73±4.45	18.48±6.05	38.86±6.73	38.12±12.84	37.86±8.63	41.68±6.05	36.078±1.73	42.1±5.03	40.79±3.48	37.17±1.44	38.96±0.43
30℃	13.33±11.55	15.74±8.01	22.98±5.58	37.30±4.96	46.53±8.87	35.36±8.03	32.79±6.62	35.04±3.47	35.9±1.32	40.66±3.05	41.65±2.76	40.05±2.46	45.12±2.46	33.86±2.99

## Sheet: Table S2
Database	links
KEGG	http://www.genome.jp/kegg/
GO	http://go-database-sql.org/
Carbohydrate Active Enzymes Database	http://www.cazy.org/
database of fungal virulence factors	https://ngdc.cncb.ac.cn/databasecommons/database/id/758
CARD	https://card.mcmaster.ca/
Pathogen Host Interactions	http://www.phi-base.org/
SignalP	http://www.cbs.dtu.dk/services/SignalP/

## Sheet: Table S3
SXCG		CQWZ
Amino Acids	Function Description	Amino Acids	Function Description
325	pectate lyase A	325	pectate lyase A
1004	alpha-trehalase	1012	alpha-trehalase
382	pectin lyase D	382	pectin lyase D
616	Conidial pigment biosynthesis oxidase Arb2	613	Conidial pigment biosynthesis oxidase Arb2
600	Versicolorin B synthase	600	Versicolorin B synthase
447	galacturan 1,4-alpha-galacturonidase	441	galacturan 1,4-alpha-galacturonidase
602	alpha/beta-hydrolase	602	alpha/beta-hydrolase
382	Pectate lyase H	382	Pectate lyase H
509	Alpha-1,2-mannosyltransferase MNN2	509	Alpha-1,2-mannosyltransferase MNN2
242	cutinase-2	242	cutinase-2
493	FAD-dependent monooxygenase	503	FAD-dependent monooxygenase
1003	Alpha-glucosidase	1003	Alpha-glucosidase
262	Endo-chitosanase	262	Endo-chitosanase
545	Meiotically up-regulated gene 157 protein	500	Meiotically up-regulated gene 157 protein
638	endochitinase ARB_07371	638	endochitinase ARB_07371
448	Endo-1,4-beta-xylanase D	448	Endo-1,4-beta-xylanase D
830	Laccase	852	Laccase
654	Alpha-amylase A type-1/2	654	Alpha-amylase A type-1/2
541	L-ascorbate oxidase	541	L-ascorbate oxidase
639	Oxygen-dependent choline dehydrogenase	644	Oxygen-dependent choline dehydrogenase
497	1,4-beta-D-glucan cellobiohydrolase B	456	1,4-beta-D-glucan cellobiohydrolase B
591	Mannosyl-oligosaccharide 1,2-alpha-mannosidase MNS1	591	Mannosyl-oligosaccharide 1,2-alpha-mannosidase MNS1
931	1,3-beta-glucanosyltransferase gel1	931	1,3-beta-glucanosyltransferase gel1
666	Oxygen-dependent choline dehydrogenase	674	Oxygen-dependent choline dehydrogenase
197	cutinase-5	197	cutinase-5
355	pectinesterase	355	pectinesterase
619	GMC oxidoreductase family protein Mala s 12	631	GMC oxidoreductase family protein Mala s 12
517	FAD-dependent monooxygenase CTB5	503	FAD-dependent monooxygenase CBT5
308	pectate lyase D	308	pectate lyase D
311	WSC domain-containing protein ARB_07870	311	WSC domain-containing protein ARB_07870
427	1,4-beta-D-glucan cellobiohydrolase A	427	1,4-beta-D-glucan cellobiohydrolase A
660	FAD-linked oxidoreductase ZEB1	665	FAD-linked oxidoreductase ZEB1
440	exopolygalacturonase X	440	exopolygalacturonase X
519	WSC domain-containing protein ARB_07870	507	WSC domain-containing protein ARB_07870
305	Endoglucanase-4	305	Endoglucanase-4
671	Aldehyde oxidase	671	Aldehyde oxidase
497	FAD-dependent monooxygenase prx3	497	FAD-dependent monooxygenase prx3
437	Endochitinase 3	376	Endochitinase 3
661	Oxygen-dependent choline dehydrogenase	661	Oxygen-dependent choline dehydrogenase
622	Beta-glucosidase 1A	622	Beta-glucosidase 1A
753	Polysaccharide monooxygenase Cel61a	/	/
542	FAD-linked oxidoreductase	515	FAD-linked oxidoreductase
329	endo-beta-1,4-glucanase D	329	endo-beta-1,4-glucanase D
330	endo-beta-1,4-glucanase D	329	endo-beta-1,4-glucanase D
611	Laccase abr2	947	Laccase abr2
429	Glucan 1,3-beta-glucosidase	410	Glucan 1,3-beta-glucosidase
659	Oxygen-dependent choline dehydrogenase	639	Oxygen-dependent choline dehydrogenas
511	berberine-like protein	511	berberine-like protein
389	Glucoamylase	389	Glucoamylase
366	beta-xylanase-2	344	beta-xylanase-2
391	gdsl-like lipase acylhydrolase protein	391	gdsl-like lipase acylhydrolase protein
305	Pectate lyase H	/	/
459	exopolygalacturonase B	459	exopolygalacturonase B
392	Acidic mammalian chitinase	418	Acidic mammalian chitinase
619	Versicolorin B synthase	619	Versicolorin B synthase
375	endopolygalacturonase E	375	endopolygalacturonase E
465	1,4-beta-D-glucan cellobiohydrolase B	/	/
247	Pectate lyase H	247	Pectate lyase H
369	Endopolygalacturonase 1	369	Endopolygalacturonase 1
586	Glucan 1,3-beta-glucosidase 1	586	Glucan 1,3-beta-glucosidase 1
597	Oxydoreductase ptaK	/	/
252	Endoglucanase-7	247	Endoglucanase-7
329	Endo-1,3(4)-beta-glucanase ARB_04519	329	Endo-1,3(4)-beta-glucanase ARB_04519
386	pectin lyase-like protein	386	pectin lyase-like protein
513	FAD-dependent monooxygenase prx3	513	FAD-dependent monooxygenase prx3
598	Glucose oxidase	593	Glucose oxidase
636	Dehydrogenase xptC	/	/
416	endoglucanase EG-1	416	endoglucanase EG-1
414	Endo-xylogalacturonan hydrolase A	414	Endo-xylogalacturonan hydrolase A
432	Exopolygalacturonase A	432	Exopolygalacturonase A
237	lytic polysaccharide monooxygenase	237	lytic polysaccharide monooxygenase
466	pectin lyase-like protein	492	pectin lyase-like protein
389	acetylxylan esterase A	389	acetylxylan esterase A
377	Chitin deacetylase	377	Chitin deacetylase
617	Glucoamylase P	617	Glucoamylase P
571	1,4-beta-D-glucan cellobiohydrolase B	/	/
587	Laccase-2	659	Laccase-2
1304	Glucan 1,3-beta-glucosidase	586	Glucan 1,3-beta-glucosidase
403	endo-beta-1,4-glucanase B	403	endo-beta-1,4-glucanase B
367	endo-beta-1,4-glucanase D	367	endo-beta-1,4-glucanase D
1060	endopolygalacturonase D	1060	endopolygalacturonase D
611	Choline dehydrogenase	611	Choline dehydrogenase
529	alpha/beta-hydrolase	529	alpha/beta-hydrolase
1245	Patulin synthase	1269	Patulin synthase
525	alpha-1,2-mannosidase-4	525	alpha-1,2-mannosidase-4
295	glucan endo-1,3-beta-glucosidase	1798	Glucan endo-1,3-beta-glucosidase
611	Patulin synthase	611	Patulin synthase
990	beta-galactosidase C	990	beta-galactosidase C
527	1,3-beta-glucanosyltransferase ARB_07487	527	1,3-beta-glucanosyltransferase ARB_07487
476	1,3-beta-glucanosyltransferase gel1	476	1,3-beta-glucanosyltransferase gel1
256	pectate lyase F	244	pectate lyase F
441	Endoglucanase-4	442	Endoglucanase-4
421	Glucan 1,3-beta-glucosidase	421	glucan 1,3-beta-glucosidase
852	LmbE-like protein	283	LmbE-like protein
1050	WSC domain-containing protein ARB_07867	1050	WSC domain-containing protein ARB_07867
573	FAD-linked oxidoreductase ZEB1	573	FAD-linked oxidoreductase ZEB1
1423	Patulin synthase	1423	Patulin synthase
451	Chitinase 1	451	Chitinase 1
592	GMC oxidoreductase family protein Mala s 12	/	/
472	1,3-beta-glucanosyltransferase gel1	/	/
560	Laccase-1	560	Laccase-1
729	ADIPOR-like receptor SPBC12C2.09c	729	ADIPOR-like receptor SPBC12C2.09c
465	4-O-methyl-glucuronoyl methylesterase	465	4-O-methyl-glucuronoyl methylesterase
606	Laccase-3	606	Laccase-3
566	FAD-linked oxidoreductase OXR2	566	FAD-linked oxidoreductase OXR2
277	Cutinase pbc1	277	Cutinase pbc1
381	pectin lyase A	381	pectin lyase A
600	Oxydoreductase ptaK	/	/
593	Glucose oxidase	593	Glucose oxidase
455	Exopolygalacturonase X-1	455	Exopolygalacturonase X-1
515	Meiotically up-regulated gene 157 protein	/	/
327	Pectate lyase A	327	Pectate lyase A
228	endo-beta-1,4-glucanase D	228	endo-beta-1,4-glucanase D
805	Cellobiose dehydrogenase	798	Cellobiose dehydrogenase
249	xyloglucan-specific endo-beta-1,4-glucanase A	/	/
561	carboxylic ester hydrolase-3	561	carboxylic ester hydrolase-3
597	multicopper oxidase	597	multicopper oxidase
499	Endoglucanase gh5-1	499	Endoglucanase gh5-1
266	pectate lyase D	266	pectate lyase D
/	/	598	multicopper oxidase-4
/	/	456	1,4-beta-D-glucan cellobiohydrolase
/	/	598	multicopper oxidase-4
/	/	544	WSC domain-containing protein ARB
/	/	620	GMC oxidoreductase
/	/	1304	1,3-beta-D-glucanohydrolase
/	/	295	lucan endo-1,3-beta-glucosidase eglC
/	/	247	Cutin hydrolase 1
/	/	503	FAD-dependent monooxygenase tpcD
/	/	247	Xyloglucanase
/	/	388	beta-xylanase-1
/	/	441	galacturan 1,4-alpha-galacturonidase C
/	/	493	AD-dependent monooxygenase sdcF
/	/	249	Xyloglucanase A
/	/	542	Lipase 3
/	/	611	alcohol oxidase
/	/	571	glucanase-5
/	/	447	1,3-beta-glucanosyltransferase gel3
/	/	533	carboxylic ester hydrolase-24
/	/	244	Pectate lyase E
/	/	517	Cholinesterase
/	/	616	Cell surface ferroxidase FET3
